# Supplementary material for: Geometry effects on protein mobility in a synapse
Source: Biophys J. 2025 Aug 8;124(18):3049–59. doi: 10.1016/j.bpj.2025.08.007 (PMC12709255; doi:10.1016/j.bpj.2025.08.007)
Supplement: Table S1. Overview fitted proteins [file mmc2.xlsx]

## Sheet: Sheet1
name	t_syn_exp [s]	t_axon_exp [s]	IF_syn_exp	IF_axon_exp	D [mu m^2/s]	k [1/s]	T [s]	t_syn_sim	t_axon_sim	IF_syn_sim	IF_axon_sim	category	D_eff [mu m^2/s]	Branch	delta D [mu m^2/s]	delta T [s]	delta k [1/s]	fit
ITSN	9.52	1.89	40.73	26.14	1	1000	1	15.2069	3.21573	70.6102	-2.38714	soluble	0.0214755	Redistribution	0.07	0.15	41.27	both
Tubulin	10.61	7.04	35.23	45.48	0.3	0	0	15.556	6.87088	35.0912	9.46108	cytoskeletal	0.3	Both	0.13	69.41	0.69	both
Synapsin	13.38	5.84	23.51	19.74	0.7	10	0.1	16.0953	5.89938	20.2651	3.1994	soluble	0.669495	Both	1.29	0.26	30.19	both
PIPKgamma	7.16	3.77	16.15	32.76	3	10	0.1	10.9563	3.69421	1.31158	-0.332623	soluble	2.86926	Axon	0.34	0.1	14.28	both
CSP	8.45	2.87	22.05	23	5	100	0.1	10.832	2.86526	1.02179	2.99737	membrane	3.4349	Axon	0.66	0.03	39.57	both
Dynamin	10.75	2.51	21.01	2.33	5	100	0.1	10.832	2.86526	1.02179	2.99737	soluble	3.4349	Axon	0.88	0.05	52.76	both
SV2B	17.35	6.85	75.35	28.68	0.1	100	1	13.1682	7.57099	68.6452	10.6916	vesicle	0.0179971	Redistribution	0.12	0.78	108.04	both
vATPase	13.56	3.13	54.99	20.97	1	1000	1	15.2069	3.21573	70.6102	-2.38714	vesicle	0.0214755	Redistribution	0.17	0.34	93.32	both
VAMP4	4.71	14.74	51.38	1.61	0.03	0	0	14.2581	9.0447	54.5093	18.8667	endosome	0.03	Redistribution	0.01	4.04	0.04	both
Synaptophysin	24.6	3.08	72.59	22.26	2	1000	1	27.1481	2.98204	72.3321	-7.75551	vesicle	0.042951	Redistribution	0.23	0.21	181.5	both
Actin	0	1.37	0	28.4	17	0	0	0	1.58741	0	-4.32202	cytoskeletal	17	Axon	14.94	0	0	Axon
alpha-SNAP	0	2.4	0	9.71	8	0	0	0	2.25193	0	-6.98208	soluble	8	Axon	1.02	0	0	Axon
alpha-synuclein	0	2.41	0	18.91	8	0	0	0	2.25193	0	-6.98208	soluble	8	Axon	1.56	0	0	Axon
Amphiphysin	0	3.22	0	18.62	4	0	0	0	3.09985	0	-1.24952	soluble	4	Axon	0.38	0	0	Axon
AP180	0	1.81	0	29.24	12	0	0	0	1.87595	0	1.94992	soluble	12	Axon	1.54	0	0	Axon
AP2	0	2.17	0	16.49	9	0	0	0	2.17011	0	-6.12149	soluble	9	Axon	0.84	0	0	Axon
Calmodulin	0	2.68	0	13.43	6	0	0	0	2.65843	0	-2.88515	soluble	6	Axon	0.38	0	0	Axon
CLC	0	1.61	0	23.69	20	0	0	0	1.58796	0	-12.2194	soluble	20	Axon	4.92	0	0	Axon
Complexin1	0	2.64	0	19.24	6	0	0	0	2.65843	0	-2.88515	soluble	6	Axon	0.65	0	0	Axon
Complexin2	0	4.03	0	0.88	2	0	0	0	4.27698	0	-6.28949	soluble	2	Axon	0.17	0	0	Axon
Doc2a	0	1.64	0	21.93	20	0	0	0	1.58796	0	-12.2194	soluble	20	Axon	10.02	0	0	Axon
Endophilin	0	2.52	0	9.87	6	0	0	0	2.65843	0	-2.88515	soluble	6	Axon	0.46	0	0	Axon
Epsin	0	2.63	0	24.51	6	0	0	0	2.65843	0	-2.88515	soluble	6	Axon	0.86	0	0	Axon
Hsc70	0	2.63	0	14.69	6	0	0	0	2.65843	0	-2.88515	soluble	6	Axon	0.39	0	0	Axon
Munc13	0	1.53	0	21.91	17	0	0	0	1.58741	0	-4.32202	soluble	17	Axon	5.1	0	0	Axon
Munc18	0	2.37	0	21.5	8	0	0	0	2.25193	0	-6.98208	soluble	8	Axon	0.54	0	0	Axon
NSF	0	1.69	0	27.68	15	0	0	0	1.7341	0	-5.64151	soluble	15	Axon	2.57	0	0	Axon
Rab3	0	3.24	0	8.31	4	0	0	0	3.09985	0	-1.24952	vesicle	4	Axon	0.28	0	0	Axon
Rab5a	0	1.54	0	21.48	17	0	0	0	1.58741	0	-4.32202	endosome	17	Axon	4.35	0	0	Axon
Rab7	0	1.74	0	24.83	15	0	0	0	1.7341	0	-5.64151	endosome	15	Axon	2.57	0	0	Axon
Septin5	0	2.72	0	21.18	6	0	0	0	2.65843	0	-2.88515	cytoskeletal	6	Axon	0.54	0	0	Axon
SNAP23	0	2.79	0	16.58	5	0	0	0	2.8437	0	-5.87152	membrane	5	Axon	0.4	0	0	Axon
SNAP25	0	1.89	0	17.9	12	0	0	0	1.87595	0	1.94992	membrane	12	Axon	1.06	0	0	Axon
SNAP29	0	3.65	0	6.58	3	0	0	0	3.44451	0	-6.75554	membrane	3	Axon	0.2	0	0	Axon
Synaptotagmin7	0	2.66	0	19.51	6	0	0	0	2.65843	0	-2.88515	vesicle	6	Axon	0.64	0	0	Axon
Syndapin	0	2	0	28.1	10	0	0	0	1.98231	0	-10.8344	soluble	10	Axon	1.5	0	0	Axon
Syntaxin1	0	3.42	0	11.94	3	0	0	0	3.44451	0	-6.75554	membrane	3	Axon	0.26	0	0	Axon
VAMP2	0	2.64	0	-11.95	6	0	0	0	2.65843	0	-2.88515	vesicle	6	Axon	0.73	0	0	Axon
mEGFP	0	1.94	0	20.47	10	0	0	0	1.98231	0	-10.8344	control	10	Axon	0.33	0	0	Axon
membrane_mEGFP	0	2.3	0	33.99	8	0	0	0	2.25193	0	-6.98208	control	8	Axon	0.89	0	0	Axon
V_glut	23.53	0	63.24	0	0.5	100	1	22.7099	5.92157	64.7457	0.00186986	vesicular	0.0899853	Both	0.1	12.35	304.66	Synapse
Synaptogyrin	33.65	0	65.35	0	0.7	100	1	29.0521	5.90946	60.1562	0.0388678	vesicular	0.125979	Both	0.24	4.04	261.54	Synapse
SCAMP1	12.57	0	57.63	0	0.1	10	1	16.2717	6.95207	55.9875	0.124963	membrane	0.068698	Redistribution	0.22	3.62	51.33	Synapse
Legend:
fit:	As for some proteins not both (Axon and Synapse) Experiments were used for fitting this collumn specificies which data was used
